# Supplementary material for: Biallelic Loss of 7q34 (TRB) and 9p21.3 (CDKN2A/2B) in Adult Ph-Negative Acute T-Lymphoblastic Leukemia
Source: Int J Mol Sci. 2024 Sep 29;25(19):10482. doi: 10.3390/ijms251910482 (PMC11477120; doi:10.3390/ijms251910482)
Supplement: Supplementary file 1 [file ijms-25-10482-s001.zip]

Archive with 3 entries (3 files):
- Figure S1 R-ALL-2016 scheme.jpg
- Table S1. Immunophenotype, CMA, CCA, FISH data,  treatment regimens and day 70+MRD-status of T-ALL patients.xlsx
- Table S2. 7q34 loss status,  TRB clonality, 9p21 loss status and MRD +70 result.xlsx
