# Supplementary material for: Biallelic Loss of 7q34 (TRB) and 9p21.3 (CDKN2A/2B) in Adult Ph-Negative Acute T-Lymphoblastic Leukemia
Source: Int J Mol Sci. 2024 Sep 29;25(19):10482. doi: 10.3390/ijms251910482 (PMC11477120; doi:10.3390/ijms251910482)
Supplement: Supplementary file 1 [file ijms-25-10482-s001.zip › Table S1. Immunophenotype, CMA, CCA, FISH data, treatment regimens and day 70+MRD-status of T-ALL patients.xlsx]

## Sheet: Лист1
Table S1. Immunophenotype, CMA, CCA, FISH data, treatment regimens and day 70+MRD-status of T-ALL patients
№	Age	Sex	EGIL	% of blasts in diagnosis	Immunophenotype in diagnosis	Heterogeneous population in diagnosis (1-yes, 0-no)	Heterogeneity by marker	CMA data	CCA data [mitoses count]	FISH	Therapy according to RALL-2016 protocol up to day 70 (1-yes, 0-no)	Therapy according to the RALL-2016 protocol after day 70 (1 - yes, 0 - no)	Second-line therapy	% MRD on day 70	Immunophenotype on day 70	Heterogeneous population on day 70 (1-yes, 0-no)	Heterogeneity by marker
1	39.0746	f	T - II	74.4	-	-	-	arr[GRCh38] 5q14.3q35.3(85806044_181413624)x1 [0.55], 7q34(142643707_142797442)x1, 9p24.2p12(3470883_39588172)x1 [0.55]	46,XX,del(5)(q13q33),del(9)(p11),der(10)?t(10;11)(p12;q21),-11, +mar or der(11)[16]/46,XX[14]	not revealed MLL/11q23	1	0	Cyclophosphamide (440 mg/m2, day 1-5), Etoposide (100 mg/m2, day 1-5), Nelarabine (650 mg/m2, day 8-12)	8.82	CD7+CD99+CD3cyt+CD3-CD45dimCD5+CD4-CD8-	0	-
2	34.7543	f	T - II	66	CD7highCD3surf-CD3cy+CD99highCD56+/-CD34+/-CD4-CD8-CD5-CD45dimCD2-	1	CD56, CD34	arr[GRCh38] 3q22.2q23(135208501_141168937)x2 hmz, 5q11.2q13.3(53021318_75340775)x1 [0.6], 5q21.2q22.1(104459991_111045559)x1 [0.66],5q31.1(134161253_134738580)x1 [0.6], 8p22(14892962_16191290)x1 [0.59],8q23.2q23.3(109541533_115522093)x1 [0.62], 9q34.11q34.13(128685225_131157056)x1 [0.63],12p13.31p11.1(8858660_34716501)x1 [0.65], 16p13.11(15046800_16242519)x3,16q12.1q22.1(49550309_69998036)x1 [0.6…	46,XX,der(5),der(8),del(9)(p23),del(12)(p11),der(17)[10]/46,XX[20]	not revealed MLL/11q23; del (17p13)/TP53 __________________ 57% no signal from the gene locus ABL/9q34	1	1	-	0	-	-	-
3	38.2416	m	T - I	56.3	CD7±CD99+CD3cyt+CD3-CD45dim/-CD5-CD4-CD8-	0		arr[GRCh38] 1p36.33p35.2(817341_31562811)x1 [0.46],1p35.2q44(31566071_248929896)x3 [0.3], 4p16.3q24(20737_101570957)x3 [0.35],4q24q35.2(102258992_190031390)x3 [0.63], 5q23.3q35.3(128741058_181413624)x1 [0.46],6q14.1(80173957_80439269)x1,(7)x1 [0.5], 8q24.12q24.3(118935412_145076860)x3 [0.35],(9)x1 [0.45],(10)x3 [0.3], 11p15.4q25(3058872_135075654)x3 [0.3],(12)x3 [0.3],(19)x3 [0.3],(20)x3 [0.3],(2…	72~76<3n>XY,+X,+Y,der(1),+der(1),?-4,?del(5)(q31),?-7,+10,+11, add(11)(p13-15)x2,add(11)(p15),+12,+21,+22,+mar[cp6]/46,XY[14]	40% +one additional signal of gene TCR A/D/14q11; 40% +one additional signal of gene 17р13/ТР53 and centromere 17 _______________________ not revealed TCR A/D (14q11); del (17p13)/TP53	1	1	-	1.7	CD7+CD99+CD3cyt+CD3-CD45dimCD5-CD4-CD8-	0
4	30.6968	m	T - I	93.6	-	-	-	arr[GRCh38] (4)x3 [0.6],6p23p22.3(13666060_16427293)x1, 7p11.2q11.22(54487403_69079311) x2 hmz, 7q11.23q36.3(73732738_159332308)x2 hmz, 8p23.3p12(214984_32712975)x1 [0.2], 9q21.11q31.1(68351797_104628316)x1 [0.2], 13q22.1q31.1(73726388_78827304)x2 hmz, 15q13.2q13.3(30821122_32139875)x3, 21q21.2q22.3(24719287_46670717)x3 [0.2]	48,XY,der(17),+2mar,inc[cp3]/47,XY,-9,der(17),+2mar,inc[cp5]	not revealed MLL/11q23; del (17p13)/TP53; BCL11B/14q32.2	1	1	-	0	-	-	-
5	34.8446	m	T - I	12.34	CD7highCD99highCD3cyt+CD3-CD4-CD45dimCD5-CD8-CD34+CD56-	0		arr[GRCh38] 4q31.1q35.2(139333364_190031390)x3 [0.15], 7q34q36.2(138805138_154804306)x1 [0.17],8q23.1q24.13(107756162_125656284)x1 [0.13], 9q21.32q22.32(82630060_95953754)x1 [0.15],10q21.3q22.3(64750138_80038618)x2 hmz, 10q26.13q26.3(123319796_128934882)x2 hmz,11q14.3q21(91399323_94975200)x2 hmz, 19q12q13.2(29264977_38315691)x2 hmz	46, XY, t(6;14)(q25;q21) [20]	no data	1 + venetoclax	1 + venetoclax	-	0	-	-	-
6	26.0719	m	T - I	30.9	-	1	HLA-DR, CD11b, CLL1	arr[GRCh38] 1q21.2q44(149687978_247390677)x3 [0.2],(4)x3 [0.15],(19)x3 [0.2]	48,XY,der(3),+4,der(10),der(11),der(19)?t(1;19)(q23;p13),+21[cp3]/46,XY[17]	not revealed t(1;19)(q23;p13); MLL/11q23; PDGFRB/5q32; FGFR1/8p11 _______________________ 10% +one additional signal of gene E2A/19p1; PBX1/1q23; 4q12	1 + venetoclax	1 + venetoclax	-	0.45		1	CLL1
7	20.1048	f	Смешанный	66.65	CD7+CD3cyt+/-CD3-CD4-CD8-CD5-CD34+ CD56-CD99highCD45dimCD48dimCD123-	1	CD48, CD3cyt	arr[GRCh38] (4)x3 [0.15], 9p24.3p13.3(204082_34203681)x2 hmz,9p21.3(21940589_21980152)x1, 11q14.2q14.3(88575341_91645792)x2 hmz	46,XX[20]	no data	1	1	-	0	-	-	-
8	53.9213	m	T - II	89.1	CD7+CD99+CD3cyt+/-CD3-CD45dimCD5+CD4-CD8-CD34±	1	CD3cyt	arr[GRCh38] 6p25.3p12.3(168801_48979587)x2 hmz, 12p13.33p12.3(1391898_16689071)x1 [0.21], 17q11.2(30640847_32080309)x1	46,ХY[20]	not revealed MLL/11q23; del (17p13)/TP53	1	1	-	0.018	CD7+CD99+CD3cyt+CD3-CD45dimCD5dimCD4-CD8-CD34-/+	1	CD3cyt
9	35.6969	m	T - II	31.2	-	-	-	arr[GRCh38] 13q14.2q14.3(49315464_51854689)x1 [0.62],17q11.2(30615539_32087282)x1 [0.51], 17q21.1q25.3(40060234_83204151)x2 hmz	46,XY[20]	not revealed MLL/11q23; del (17p13)/TP53	1	0	Decitabine 20 mg/m2, day 1-5; Venetoclax 400 mg, day 1-28	18.65	CD7+CD99+CD3cyt+/-CD3-CD45dimCD5- CD4-CD8-CD2-CD34-CD56- CD19+/- CD10+/-	1	CD3cyt, CD99
10	22.3156	m	T - I	12.8	-	-	-	arr(X,Y)x1,(1-22)x2	46,XY[20]	no data	1	1	-	0	-	-	-
11	24.4771	f	T - III	11.159	CD7highCD3cytdimCD3dimCD4-/+CD8-CD5dimCD34- CD56-CD99highCD45dimCD123-CD48dim	0		arr[GRCh38] 1q31.1q31.3(188660626_195902787)x2 hmz, 9p24.3p21.3(204082_20631634)x3 [0.2], 9p21.3p12(20638249_39588172)x1 [0.23], 9q21.11q34.3(69129174_138124244)x3 [0.2], 16q12.13q13.1(25960854_32998442)x2 hmz,16 p12.1p11.2(28479196_31935920)x2 hmz	47,XX,t(7;7)(p15;q34),+9,del(9)(p2?1)x2[7]/47,XX,t(7;7)(p15;q34),+9,del(9)(p2?1)x2,?del(12)(p1?3)[1]/46,XX[12]	no data	1	1	-	0	-	-	-
12	47.2854	m	T - III	80.1	CD7highCD99highCD3cyt+CD3+/-CD4+CD45dimCD5+CD8-/+ CD34-CD56-	0		arr[GRCh38] Yq11.21q11.221(12384958_12855767)x2, 5q14.1q35.3(79332410_181288220)x2 hmz, 7q34(142610489_142796623)x0, 9p21.3(21972814_22025494)x0, 12p13.31p13.1(7656831_13999631)x1	no data	not revealed MLL/11q23	1	1	-	0	-	-	-
13	38.9843	m	T - III	54	-	-	-	arr[GRCh38] 4p12(45520568_46381622)x3, 5q11.2q(54030404_57198151)x2 hmz, 7p22.3(143569_267679)x3	46,XY[20	not revealed MLL/11q23; del (17p13)/TP53	1	1	-	0	-	-	-
14	39.5373	m	T - II	84.9	-	-	-	arr[GRCh38] 1q32.1q44(199241828_248929896)x3,7q34(142538468_142787265)x0, 7q34q36.1(142792254_151451166)x1,12q13.11q24.33(47932060_133238370)x2 hmz, 13q12.3q34(29165142_114341035)x2 hmz	46,XY[11]	no data	1	1	-	0	-	-	-
15	22.5373	m	T - III	96.5	CD7highCD3cyt+CD3+/-CD4+/-CD8+/-CD5+CD34- CD56-CD99highCD45dimCD123-CD48dim	1	CD3cyt	arr[GRCh38] 7p22.3q34(201901_142433163)x3 [0.3],7q34(142438198_142787265)x0, 7q34q36.3(142787265_159334770)x3 [0.3], 9p24.3p13.3(204082_33414186)x2 hmz	46,XX,t(1;14)(p32;q11)[cp11]/47,idem,+7[cp4]	no data	1	1	-	0	-	-	-
16	29.4798	f	T - II	86.6	CD7+CD99+/-CD3cyt+CD3-/dimCD45dimCD5dimCD8-CD34±	1	CD3surf	arr[GRCh38] (X)x1 [0.6],(4)x3 [0.5],5p15.33p11(11982_46432814)x3 [0.4], 5q11.2q35.3(52541105_181413624)x1 [0.5],(6)x1 [0.1],(7)x1 [0.4],(10)x3 [0.2],(13)x3 [0.4], 17p13.3p11.2(142014_19248289)x1 [0.42],17p11.2q11.2(19254773_30633042)x3 [0.5], 17q11.2(30636678_32062643)x1,17q11.2q25.3(32069579_83234813)x3 [0.5]	82~93<4n>,XXXX,+3,-7,-7,der(9)x2,?+15,+16,der(17),+2mar[cp11]/ 90<4n>,XXX,-X,-1,der(1),-2,der(3),dic(3;?)(p?;?),der(5),-7,-7,der(9),add(11)(p?), add(12)(q?),-13,-14,der(17),-19,?der(19),+7mar[1]/46,XX[4]	not revealed MLL/11q23; TCR A/D (14q11) ___________________________ 90% nuclei revealed tetrasomy 17 with a del (17p13)/TP53 of one chromosome; tetrasomy 11 and 14; _______________________ 90% +one-four additional signal of gene АВL/9q34 and BCR/22q11	1 + venetoclax	1 + venetoclax	-	no data	-	-	-
17	36.7927	m	T - III	73.44	CD7highCD3cyt+CD3dimCD4-CD8-CD5dimCD34- CD56-CD99highCD45dimCD48dimCD123-CD10dim	1	CD5	arr(X,Y)x1,(1-22)x2	46,XY[24]/46,XY,t(3;9)(q?24;q?31),der(15)[1]	no data	1	1	-	0.1	CD7+/-CD3cytdimCD3+CD4-CD8-CD5-CD34- CD56-CD99+CD45dimCD123-CD48-	-	-
18	26.2827	m	mixed	-	-	-	-	arr[GRCh38] 6q25.3(156205949_157032319)x1	46,XY[20	no data	1	1	-	0	-	-	-
19	40.8228	m	T - III	25.7		-	-	arr[GRCh38] 1p36.12p36.11(22764780_24293941)x1 [0.4],9p21.3(21677460_23358877)x1, 12p13.2p13.1(10687083_14521433)x1 [0.4]	0	no data	1	1	-	0	-	-	-
20	39.1184	m	T - I	7.2	CD7highCD99+CD3cyt±CD3-CD45dimCD5-CD4-CD8-CD34-/+	1	CD3cyt	arr[GRCh38] 18q12.2(36189866_36757064)x3	45,X,-Y,del(6)(q22)[9]/45,idem,der(5)[2]/45,X,-Y,del(1)(q3?2),der(6)[cp2]/ 43,X,-Y,t(3;12)(p1?2;p?13),del(6)(q22),-8,-20[1]/46,XY[16]	not revealed MLL/11q23; del (17p13)/TP53	1	1 + venetoclax	-	0.77	CD7highCD99highCD3cyt±CD3-CD45dimCD5-CD4-CD8-CD34-	1	CD3cyt
21	25.1239	m	T - III	90.2	-	-	-	arr[GRCh38] 3q23q24(139640691_148507621)x2 hmz, 7q34(142623145_142797442)x1, 9p24.3p13.2(382931_36509177)x2 hmz, 9p21.3(21834643_21993049)x1	46,XY,t(11;14)(p32;q11)[18]/46,XX[2]/42,XY,-3,-4,t(4;7)(p?16;q31),-14,-21[1]	not revealed MLL/11q23	1 + venetoclax	1	-	0	-	-	-
22	24.664	m	T - III	36.46	CD7+CD99highCD3cyt+/-CD3+/-CD4+CD45dimCD5+CD8+ CD34-CD56-	0	-	arr[GRCh38] 9q33.1(116635278_116805429)x1, 10q21.1q21.1(55254465_58745172)x2 hmz	46,XY[25]	not revealed MLL/11q23;	1	1	-	0	-	-	-
23	40.6941	m	T - II	81.2	-	-	-	arr[GRCh38] 7q34(142659319_142785320)x0, 9p24.3p13.3(204082_33290534)x2 hmz, 9p21.3(21682143_22103814)x0,(16)x3	47,XY,+16[18]/46,XY[2]	no data	1	1	-	0	-	-	-
24	31.2882	f	T - II	82		0	-	arr[GRCh38] 1p33(47233031_47312561)x1, 5p15.33p13.1(11982_41119133)x3 [0.22], 6q22.1q22.31(114210484_124599994)x2 hmz, 7q34(142480213_142787265)x1, 9p24.3p21.1(204082_29257578)x1 [0.23], 15q15.1q21.1(42009696_45139857)x2 hmz	46,XX[20]	no data	1	1	-	0	-	-	-
25	27.8255	m	T - II	91	CD7+CD99+CD3cyt+CD3+CD4-CD45dimCD5+CD8- CD34-CD56-	0	-	arr[GRCh38] 1p36.22p32.2(10875175_56330265)x2 hmz, 2q14.2q14.3(118979389_128439038)x2 hmz, 3p24.3p23(18163160_31734262)x2 hmz, 3q13.11q13.31(105939348_114977458)x2 hmz, 3q21.1q22.2(123192949_135549353)x2 hmz, 5q35.2q35.3(173355575_181288220)x2 hmz, 7q35q36.1(145999413_151017812)x2 hmz, 7q36.3q36.3(155936328_159332308)x2 hmz, 8p23.3p22(1682303_16134616)x2 hmz, 9p24.3p13.3(204082_33983729)x2 hmz, 9…	47,XY,t(10;11)(p12;q21),+13[15]/46,XY[5]	not revealed MLL/11q23	1	1	-	0	-	-	-
26	19.8311	m	T - III	94.9	CD7highCD99highCD3cyt+/-CD3-CD4+CD45dimCD5+CD8+CD34-CD56-	1	CD3cyt	arr[GRCh38] 1p31.3(65421924_65462140)x1, 1q22(155232726_155449495)x1, 2p22.3p16.3(35980818_50313647)x2 hmz, 2p12p11.2(80482793_85686091)x2 hmz, 2q12.1q14.1(104484671_115003909)x2 hmz, 6p22.3p22.1(22886608_27897130)x2 hmz, 7q34(142637680_142796623)x0 (8)x3 [0.39], 9p21.3(21471728_22313094)x0, 9q34.12q34.13(130849865_131217919)x3, 10q22.1q22.3(71580364_75914747)x2 hmz, 13q12.13q12.3(25950828_299697…	46,XY,t(10;14)(q24;q11)[11]/47,idem,+8[8]/46,XY[1]	no data	1	1	-	0	-	-	-
27	39.8173	m	T - III	87.5	-	-	-	arr[GRCh38] 2p25.1(8998132_9693497)x1, 3p21.31p21.1(45791067_53845345)x2 hmz, 7q34(142309952_142795256)x0, 8q23.3q24.11(116631907_117128872)x1, 9p22.1p21.3(19703574_20908514)x1, 9p21.3(20914896_22056500)x0, 9p21.3(22061616_25458801)x1, 15q15.1q21.1(42134595_45151566)x2 hmz	46,XY,t(6;7)(q23;q34)[20]/46,XY[10]	not revealed MLL/11q23	1	1	-	0	-	-	-
28	41.872	f	T - III	61.5		0	-	arr[GRCh38] Xp22.33p22.31(249587_8241004)x3 [0.23], 1q42.2q43(232219946_237329914)x2 hmz, 2p16.2p14(54441063_66063380)x2 hmz, 3p22.3p21.31(32126001_46668608)x2 hmz, 3q21.1q21.3(123643056_127819496)x2 hmz, 3q26.1q26.2(166020100_169271386)x2 hmz, 4p15.33p15.32(12823770_16445690)x2 hmz, 5q23.1q23.2(121569455_126383675)x2 hmz, 7q22.3(105078413_105204647)x1, 7q34(142620585_142795256)x1, 9p21.3(2105266…	no data	not revealed MLL/11q23	1	1	-	0	-	-	-
29	23.5592	m	T - II	40.8	-	-	-	arr[GRCh38] Xp22.33p21.3(2785592_25228099)x2 [0.68], 1p36.33p35.1(817341_32851981)x1 [0.28],1p13.2p11.1(112681793_121888549)x1 [0.27], 2q36.3q37.3(227102389_241749257)x1 [0.25],3p26.3p26.3(11006_2033129)x3 [0.34], 5p15.1p11(15553525_46432814)x3 [0.43],5q13.2q14.3(71012424_89956785)x3 [0.37], 5q14.3q35.3(89963124_181413624)x1 [0.31],7p22.3p11.2(22117_55953170)x1 [0.31], 7q21.11q34(84864504_1427872…	43-45,XY, dic(1;?)(1qter->1p?35::?),add(2)(q32),-5,der(5),-7,der(7),?-9, -12, add(11)(q23),-16,add(19)(p?q?13),+3-5 mar,inc [cp15]/46,XY [5]	not revealed MLL/11q23; del (17p13)/TP53 __________________ 41% +one additional signal of gene MLL/11q23	1	0		0.41	CD7+CD99highCD3cyt+CD3-CD45dimCD5dim CD4-CD8-CD2+/-CD34dimCD56-	0	-
30	53.8364	f	T - II	86		0	-	arr[GRCh38] 11p11.2p11.12(45860241_50283617)x2 hmz, 12p13.33p13.2(84152_11589326)x1, 12p13.2(11592806_11983676)x0, 12p13.2p12.3(11995107_17555050)x1, 12p11.23p11.1(27015648_34716501)x1, 16q12.2q24.3(52759610_90086938)x1	45,XX,t(12;16)(q10;q10)[8]/46,XX [15]	not revealed TCR A/D (14q11); ETV6/12p13 __________________ 20% one signal is missing from the gene locus ETV6/12p1	1	1	-	0.01	CD7+CD99+CD3cyt+CD3-CD45dimCD5-CD4-CD8-	0	-
31	30.0965	m	T - II	87.4	-	-	-	arr[GRCh38] 7q34(142630162_142796623)x1, 9p24.3p13.3(204082_35880777)x2 hmz, 11p11.2p11.12(46288509_50808872)x2 hmz	46,XY[20]	not revealed MLL/11q23; del (17p13)/TP53	1	1	-	0	-	-	-
32	33.7516	m	T - IV	89		0	-	arr[GRCh38] 6q23.3(135157728_135394832)x3,7q34(142342129_142785320)x1, 9p24.3p13.1(204082_38771834)x2 hmz	46,XY[12]	not revealed IGH/14q32; MLL/11q23; del (17p13)/TP53; TCR A/D/14q11	1	1	-	0	-	-	-
33	29.2088	m	T - III	96.4	-	-	-	arr[GRCh38] 11p14.3p13(25652487_32032509)x2 hmz, 16q21q21(61053988_66378753)x2 hmz, 18q11.1q11.2(20948500_24208783)x2 hmz	45,XY,der(3)t(3;9)(p?10;q?10),-9[14]/92,idem[4]/46,XY[2]	20% tetraploid in gene loci ABL/9q34 and BCR/22q11;	1	1	-	0	-	-	-
34	34.9651	f	T - II	87.5	-	-	-	arr[GRCh38] 1p13.2(112467174_113357280)x3	46,XX,del(6)(q?21q25),del(7)(q?35),der(11),del(12)(p12)[16]/46,XX[4]	no data	1	1	-	0.01	CD45dimCD7+CD4-CD8-CD5+CD3-СD3cyt+CD99+	0	-
35	52.7078	m	T - III	100	-	-	-	arr(X,Y)x1,(1-22)x2	46,XY[20]	no data	1	1	-	0			-
36	40.4689	m	T - II	0.38	CD7+CD99+CD3cyt+CD3-CD45dimCD5-CD4-CD8-CD2+CD1a-	0	-	arr[GRCh38] 3q25.33q26.1(160673803_164562696)x2 hmz, 5p15.33p12(11983_43658409)x4, 8p23.1(11522557_11601509)x3, 9p24.3p21.3(204083_21635941)x1 [0.76], 9p21.3(20272224_22647015)x0 [0.5],9p21.3p13.1(22681778_38780194)x1 [0.76], 9q21.11q34.3(68351798_138124244)x3, 10p15.1p14(5935973_9688461)x1 [0.74] 19p13.3p13.12(3771113_15026349)x2 hmz	47,XY,t(1;11)(p32;q23),del(9)(p21),i(9)(q10),add(10)(p15),+mar[11]/48,idem,del(2)(q23),+mar2[1]/ 46,XY[8]	not revealed MLL/11q23; _______________________ 2% +one additional signal of gene АВL (9q34)	1	1	-	0	-	-	-
37	32.9542	m	T - II	71.4	CD7highCD3cy+CD3sur+CD5+CD34+/-CD45dimCD99highCD4-CD8-CD56-/+CD48-/+CD123-	1	CD34, CD48, CD56	arr[GRCh38] 1p36.33p36.21(817341_15186551)x1,1p36.21p36.13(15192296_17385492)x3, 1p36.13p36.11(19049208_27302054)x3,1p36.11p35.3(27309506_28995610)x1, 1p35.3p35.2(28996797_30598662)x3,1p35.2p33(30937051_48224557)x3, 3q25.32q29(157617797_198173794)x3, 5p15.33p14.1(50930_28762095)x2 hmz, 5p14.1p11(28270452_46432814)x3, 5q23.3 q35.3(129477834_181413624)x1, 6p25.3p22.3(164784_23881712)x3, 6q22.31q27(…	46,XY[20]	no data	1	1	-	5.8	CD7highCD3cy+CD3sur+CD5dimCD34-/+CD45dimCD99highCD4-CD8-CD56-/+CD48+/-CD123-	CD34, CD48, CD56, CD99	-
38	20.8201	f	T - III	59.35	CD7highCD3cy+/-CD3surdimCD5+CD34-CD45dimCD99highCD4dimCD8-CD56-/+CD48dimCD123-	0	-	arr[GRCh38] 1p22.1 (92596464_93028067)x1,2q32.2 (188750266_189163011)x1, 7q11.21(63841784_67080877)x2 hmz, 7q34q36.3(142318162_155489259)x1, 7q36.3(158574469_158839379)x3,9p24.3p21.3(204082_21905380)x1,9p21.3(21909980_22233512)x0, 9p21.3p11.2(22238596_40880243)x1, 11q21(95764067_95823093)x1, 15q24.1(73659794_75166509)x1, 16p12.2(21323145_21897322)x3, 17p13.1(10071980_10512523)x3, 19p13.2p13.13(10…	46,XX[15]	no data	1	1	-	0	-	-	-
39	27.9761	m	T - III	86	-	-	-	arr[GRCh38] 9p24.3p13.3(216124_33501635)x2 hmz, 9p21.3(21656684_22304231)x1, 10q22.2q26.3(74847870_133597485)x2 hmz	46,XY[30]	not revealed MLL/11q23	1	0	Cyclophosphamide (440 mg/m2, day 1-5), Etoposide (100 mg/m2, day 1-5), Nelarabine (650 mg/m2, day 8-12)	0	-	-	-
40	36.7598	m	T - III	90	CD7+CD3cyt+CD3+CD4+CD8-CD5+ CD45dimCD99+CD2+CD1a+/-	0	-	arr[GRCh38] Xp22.33p21.1(251880_35804261)x2,Xp21.1(35819862_36274486)x0, 1p36.31(6001588_6470661)x1,2q34(208357854_211319423)x1,7p14.3(29993436_31285004)x1, 8p23.1(8235544_9538022)x1,9p21.3(21027321_25486471)x1,10p12.1(28291081_28746025)x1, 13p13.2p13.1(10579043_14506507)x1,16p13.3(3877859_4758259)x1, 18p11.31p11.21(4061025_15101911)x1,18q23(78395858_80256240)x1,19p13.3(1817867_3878143)x3, 19p13.…	47,Y,?t(X;19)(p21;?p13?q13),der(18),+der(19)t(X;19)(p21;?p13?q13)	no data	1	1	-	0	-	-	-
41	30.269	m	Mixed	80.6	CD7+CD99+CD3cyt+CD3-CD45dimCD5-/+CD4-CD8-CD2+CD1a-	0	-	arr[GRCh38] 3q23q29(139713769_198125115)x3 [0.22],5p13.1q35.3(41739582_181292789)x1 [0.39], 12q15q24.33(67813662_133201316)x1 [0.28],16p13.3(35881_3846364)x1, 17p13.3p11.2(169110_18723595)x2 hmz, 17q11.2(29698931_32186347)x1, 19p13.3p13.2(260912_7001485)x1,19p13.2p12(7022131_19903178)x3	46,ХY,add(1)(q44), der (17) i ?(17)(q10)[1]/46,XY[24]	no data	1	0	Cyclophosphamide (440 mg/m2, day 1-5), Etoposide (100 mg/m2, day 1-5), Nelarabine (650 mg/m2, day 8-12)	55	CD7+CD99+CD3cyt+CD3-CD45dimCD5-/+CD4-CD8-	0	-
42	30.0609	m	T - III	8	CD7+CD99+CD3cyt+CD3-CD45dimCD5+CD4-CD8-	0	-	arr[GRCh38] 4q28.3q35.2(135575465_190000554)x2 hmz, 7p22.1(6441993_7045595)x1, 7p21.3(8002924_10403193)x1, 7p15.3(21510273_23554431)x3, 7p15.3(21510273_23554431)x3, 7p14.2p14.1(35129592_38285840)x3, 7p14.1p12.1(41829524_52133363)x1, 8q21.3q22.1(91958394_95881597)x2 hmz, 9p24.3p13.1(216124_38776789)x2 hmz, 9p21.2p13.1(26743024_38787483)x1, 9q21.11q34.3(68459935_138125937)x3, 10q21.3q22.1(65881393_…	46,XY,t(7;9)(p14;p23),der(14)[26]/46,XY[7]	no data	1	1	-	0	-	-	-
43	33.2854	f	T - III	89.34	CD7+CD99highCD3cyt+CD3-CD45dimCD5+CD4-CD8-	1	CD3cyt	arr[GRCh38] 9p24.3p21.3(203862_20710799)x1, 9p21.3(20719868_22088261)x0, 9p21.3p11.2(22283154_41008724)x1, 9q13 q34.3(63544238_138125937)x3, 12p13.33p11.23(64621_26775493)x1, 13q12.3q31.1(30550514_84125236)x1	46,XX,der(9) or i(9)(q10),del(11)(q23),del(12)(p10),del(13)(q14)[15]/ 46,XX[25]	not revealed MLL/11q23; del (17p13)/TP53; __________________ 90% +one additional signal of gene MLL/11q23.	1	1	-	0	-	-	-
44	29.7899	f	T - III	71	CD7+CD99+CD3cyt+CD3-CD45dimCD5+CD4-CD8-	0		arr[GRCh38] 3p21.31p21.1(47522655_53097932)x2 hmz, 7q34(142353951_142785767)x0, 11p11.2p11.12(46109587_50808872)x2 hmz,15q15.1(40589070_40713931)x1, (21)x3, Xp22.33q28(249587_156029899)x1 [0.15]	46,XX[28]/47,XX,+mar[1]/47,XX,+9,i(9)(q10)[1]	not revealed MLL/11q2	1	1	-	0	-	-	-
45	29.436	m	T - II	94,8	-	-	-	arr[GRCh38] 3q26.31q26.33(172036104_181472210)x1, 5p15.33p13.1(113577_41326219)x3 [0.68], 5q35.1q35.3(172784558_180719789)x1 [0.54], 6q21q22.1(107002625_115946279)x1, 6q22.1q25.2(115953360_153288383)x3, 6q25.2q25.3(153406345_160714076)x1, 7p15.2(27075057_27252016)x3, 8q21.3(89079023_92347221)x2 hmz, 9p23(10593913_12732124)x1, 9p22.3p21.3(14432343_22130515)x1, 9p21.3p21.2(22137086_25938431)x0, 9p2…	46,XY [20]	not revealed MLL/11q2	1	1	-	0	1 T-ALL, T-cell lymphoblastic leukemia/lymphoma; LDH, lactate dehydrogenase; EGIL, European Group on Immunological Classification of Leukemia; P47WHO, World Health Organization; MPAL, mixed phenotype acute leukemia ; CNS, central nervous system; CR, complete remission.A50	-	-
46	23.2088	m	T - III	66	-	-	-	arr[GRCh38] 9p21.3(21720109_22502487)x0, (11)x3, Xq28(149746444_150272020)x3	46,XY [20]	not revealed MLL/11q23; del (17p13)/TP53 __________________ 72%+one additional signal of gene MLL/11q23	1	1	-	0	-	-	-
47	40.8337	f	T - III	96	-	-	-	arr[GRCh38] 3p22.1p12.3(42261545_74885923)x1 [0.3], 3q13.33q21.2(120643474_124853372)x1 [0.3], 3q25.32q26.2(157809093_168121748)x3 [0.5], 5p15.33q12.1(113462_61415805)x3 [0.33], 6q12q15(62890197_91359430)x1 [0.3]	46,XX,t(2;14)(q36;q22)[15]/46,XX [10]	not revealed MLL/11q23; t(9;22)(q34;q11); del (17p13)/TP53	1	1	-	0.05	CD7+CD99+CD3cyt+CD3+CD45dim CD5±CD4±CD8±CD34+CD56-CD2+	1	CD4, CD8, CD45
EGIL, European Group on Immunological Classification of Leukemia
