# Supplementary material for: Biallelic Loss of 7q34 (TRB) and 9p21.3 (CDKN2A/2B) in Adult Ph-Negative Acute T-Lymphoblastic Leukemia
Source: Int J Mol Sci. 2024 Sep 29;25(19):10482. doi: 10.3390/ijms251910482 (PMC11477120; doi:10.3390/ijms251910482)
Supplement: Supplementary file 1 [file ijms-25-10482-s001.zip › Table S2. 7q34 loss status, TRB clonality, 9p21 loss status and MRD +70 result.xlsx]

## Sheet: Лист1
Table S2. 7q34 loss status, TRB clonality, 9p21 loss status and MRD +70 result
Patient's #	7q34 loss area (cytoband start-cytoband end)	Genes included	7q34 loss status	TRB clonality	9p21 loss status	mrd70_res
12	arr[GRCh38] 7q34(142,610,489_142,718,946)x1 arr[GRCh38] 7q34(142,719,748_142,796,623)x0	PRSS1 (276000), PRSS2 (601564), TRBD1 (615447), TRBC1 (186930), TRBD2 (615448)x0	Bi Loss	1	Bi Loss	negative
14	arr[GRCh38] 7q34(142,538,468_142,664,497)x1 arr[GRCh38] 7q34(142,665,601_142,698,555)x0 arr[GRCh38] 7q34(142,699,075_142,710,884)x1 arr[GRCh38] 7q34(142,711,901_142,762,641)x0 arr[GRCh38] 7q34(142,762,725_142,787,265)x1 arr[GRCh38] 7q34(142,788,281_142,795,256)x0 arr[GRCh38] 7q34(142,955,763_143,060,158)x1	PRSS1 (276000)x0 PRSS2 (601564), TRBD1 (615447)x1 TRBC1 (186930)x0 KEL (613883)x1	Loss Bi Loss	10	Norm	negative
15	arr[GRCh38] 7q34(142,438,198_142,787,265)x0	PRSS1 (276000), PRSS2 (601564), TRBD1 (615447)	Bi Loss	10	Norm	negative
23	arr[GRCh38] 7q34(142,659,318_142,785,320)x0 arr[GRCh38] 7q34(142,785,767_142,797,442)x1	PRSS1 (276000), PRSS2 (601564)x0 TRBD1 (615447), TRBC1 (186930), TRBD2 (615448)x1	Bi Loss	1	Bi Loss	negative
26	arr[GRCh38] 7q34(142,546,426_142,634,905)x1 arr[GRCh38] 7q34(142,637,679_142,796,623)x0	PRSS1 (276000), PRSS2 (601564), TRBD1 (615447), TRBC1 (186930), TRBD2 (615448) x0	Bi Loss	1	Bi Loss	negative
27	arr[GRCh38] 7q34(142,309,951_142,795,256)x0	PRSS1 (276000), PRSS2 (601564), TRBD1 (615447), TRBC1 (186930)	Bi Loss	1	Bi Loss	negative
44	arr[GRCh38] 7q34(142,353,951_142,454,721)x1 arr[GRCh38] 7q34(142,456,148_142,785,767)x0 arr[GRCh38] 7q34(142,787,265_142,797,442)x1	PRSS1 (276000), PRSS2 (601564)x0 TRBC1 (186930), TRBD2 (615448)x1	Bi Loss	0	Norm	negative
17*	arr[GRCh38] 7q34(142,067,050_142,088,919)x0 arr[GRCh38] 7q34(142,790,252_142,795,256)x0	MGAM (154360) TRBC1 (186930)	Bi Loss	1	Norm	positive
24*	arr[GRCh38] 7q34(142,480,213_142,787,265)x1 arr[GRCh38] 7q34(142,438,198_142,787,265)x0	PRSS1 (276000), PRSS2 (601564), TRBD1 (615447)x1 TRBC1 (186930), TRBD2 (615448)x0	Loss Bi Loss	1	Norm	negative
38*	arr[GRCh38] 7q34(142,318,162_142,787,265)x1 arr[GRCh38] 7q34(142,788,281_142,796,623)x0	PRSS1 (276000), PRSS2 (601564), TRBD1 (615447)x1 TRBC1 (186930), TRBD2 (615448)x0	Loss Bi Loss	0	Bi Loss	negative
46*	arr[GRCh38] 7q34(142,630,161_142,731,299)x1 arr[GRCh38] 7q34(142,790,252_142,795,256)x0 arr[GRCh38] 7q34(142,937,648_142,941,275)x1 arr[GRCh38] 7q34(142,966,455_142,977,283)x1	TRBC1 (186930)x0 LLCFC1 (618946), KEL (613883)x1	Loss Bi Loss	0	Bi Loss	negative
4*	arr[GRCh38] 7q34(142,067,050_142,088,919)x0 MGAM	MGAM (154360)	Norm	0	Norm	negative
10*	arr[GRCh38] 7q34(142,067,050_142,088,919)x0 MGAM	MGAM (154360)	Norm	0	Norm	positive
36*	arr[GRCh38] 7q34(142,067,050_142,088,919)x0 MGAM	MGAM (154360)	Norm	0	Bi Loss	negative
1	arr[GRCh38] 7q34(140,837,857_140,845,644)x1 7q34(142,643,707_142,797,442)x1,	BRAF (164757) PRSS1 (276000), PRSS2 (601564), TRBD1 (615447), TRBC1 (186930), TRBD2 (615448)	Loss	10	Norm	positive
5	arr[GRCh38] 7q34q35(138,805,138_144,679,409)x1~2 arr[GRCh38] 7q34(140,897,101_140,901,638)x1	BRAF (164757)	Loss	0	Norm	negative
21	arr[GRCh38] 7q34(142,623,144_142,797,442)x1	PRSS1 (276000), PRSS2 (601564), TRBD1 (615447), TRBC1 (186930), TRBD2 (615448)	Loss	1	Loss	positive
28	arr[GRCh38] 7q34(142,620,584_142,795,256)x1	PRSS1 (276000), PRSS2 (601564), TRBD1 (615447), TRBC1 (186930)	Loss	1	Bi Loss	negative
31	arr[GRCh38] 7q34(142,630,161_142,796,623)x1	PRSS1 (276000), PRSS2 (601564), TRBD1 (615447), TRBC1 (186930), TRBD2 (615448)	Loss	1	Norm	negative
32	arr[GRCh38] 7q34(142,342,129_142,785,320)x1	PRSS1 (276000), PRSS2 (601564)	Loss	1	Norm	negative
40	arr[GRCh38] 7q34(142,494,827_142,825,844)x1	PRSS1 (276000), PRSS2 (601564), TRBD1 (615447), TRBC1 (186930), TRBD2 (615448), TRBC2 (615445)	Loss	1	Loss	negative
3*	arr[GRCh38] 7q34(141,568,971_141,588,670)x1 arr[GRCh38] 7q34(141,621,002_141,647,309)x1 arr[GRCh38] 7q34(142,014,294_142,112,589)x1 arr[GRCh38] 7q34(143,272,465_143,311,240)x1	AGK MGAM, MGAM2 TMEM139-AS1, TMEM139, CASP2	Norm	0	Norm	positive
18*	arr[GRCh38] 7q34(141,626,553_141,634,536)x1	AGK	Norm	0	Norm	negative
43*	arr[GRCh37] 7q34(141,985,772_142,426,331)x1	MIR11400	Norm	1	Bi Loss	negative
47*	mosaic loss arr[GRCh38] 7q34(138,658,618_138,699,443)x1 arr[GRCh38] 7q34(140,243,089_140,354,595)x1 arr[GRCh38] 7q34(140,443,720_140,527,673)x1 arr[GRCh38] 7q34(141,500,945_141,553,122)x1 arr[GRCh38] 7q34(141,974,267_141,988,783)x1 arr[GRCh38] 7q34(142,684,569_142,733,410)x1	SVOPL (611700) TBXAS1 (274180) SLC37A3 (619137) MKRN1 (607754), DENND2A (620120) BRAF (164757) AGK (610345) MGAM (154360)	Norm	0	Norm	positive
16	(7)x1		Norm	0	Norm	.
2	norm		Norm	0	Norm	negative
6	Norm		Norm	0	Norm	positive
7	Norm		Norm	0	Loss	negative
8	Norm		Norm	0	Norm	positive
9	Norm		Norm	0	Norm	positive
11	Norm		Norm	1	Loss	negative
13	Norm		Norm	0	Norm	negative
19	Norm		Norm	0	Loss	negative
20	Norm		Norm	0	Norm	positive
22	Norm		Norm	1	Norm	negative
25	Norm		Norm	0	Norm	negative
29	Norm		Norm	0	Norm	positive
30	Norm		Norm	0	Norm	positive
33	Norm		Norm	0	Norm	negative
34	Norm		Norm	1	Norm	positive
35	Norm		Norm	0	Norm	negative
37	Norm		Norm	1	Norm	positive
39	Norm		Norm	1	Loss	negative
41	Norm		Norm	0	Norm	positive
42	Norm		Norm	1	Norm	negative
45	Norm		Norm	0	Bi Loss	negative
48 B-ALL			Bi Loss	10
Bi Loss - biallelic loss, Loss - loss, Norm - intact locus; 10- biallelic (two peaks PCR-product) TRB clonality, 1 - TRB clonality (one peak PCR-product), 0- polyclonal; * -patients with additionally founded losses with a threshold below 50 kb
